# Supplementary material for: Human Induced Lung Organoids: A Promising Tool for Cystic Fibrosis Drug Screening
Source: Int J Mol Sci. 2025 Jan 7;26(2):437. doi: 10.3390/ijms26020437 (PMC11764749; doi:10.3390/ijms26020437)
Supplement: Supplementary file 1 [file ijms-26-00437-s001.zip]

Archive with 1 entries (1 files):
- ijms-3383003-supplementary.pdf
